# Supplementary material for: Streptomyces produce a diphtheria toxin-like exotoxin that targets insects
Source: Nat Microbiol. 2026 Apr 30;11(5):1271–85. doi: 10.1038/s41564-026-02315-5 (PMC13171429; doi:10.1038/s41564-026-02315-5)
Supplement: Supplementary file 7 — A list of strain information. [file 41564_2026_2315_MOESM7_ESM.xlsx]

## Sheet: Supplemental Table1
genome_name	genus	species	strain	source_type	specific_source	toxin_type	toxin_name	genome_gc	toxin_gc
1015	Streptomyces	sp.	1015	Fungus	Fungus			71.85
256KhCrWA515	Streptomyces	sp.	256.KhCrWA5-1-5	Plant	Ant Plant			71.84
290KhCrWA2222	Streptomyces	sp.	290.KhCrWA22-2-2	Plant	Ant Plant			71.86
30KhCrWA735	Streptomyces	sp.	30.KhCrWA7-3-5	Plant	Ant Plant			71.66
35KhCrWA1513	Streptomyces	sp.	35.KhCrWA15-1-3	Plant	Ant Plant			70.98
41KhCrWD2815	Streptomyces	sp.	41.KhCrWD28-1-5	Plant	Ant Plant			71.83
42KhCrWD3128	Streptomyces	sp.	42.KhCrWD31-2-8	Plant	Ant Plant			71.8
A2	Streptomyces	sp.	A2	Plant	Flower			71.82
A3	Streptomyces	sp.	A3	Plant	Flower			71.82
A32	Streptomyces	coelicolor	A3(2)	Soil/Sediment	Soil			72.12
A9	Streptomyces	sp.	A9	Insect	Honeybee			71.84
AA0539	Streptomyces	sp.	AA0539	Soil/Sediment	Marine Sediment			72.92
AA4	Amycolatopsis	sp.	AA4	Soil/Sediment	Soil			69.61
AA8	Streptomyces	sp.	AA8	Plant	Rhizosphere soil	SAIP	SAIP-4.2	72.48	72.36
ACN14a	Frankia	alni	ACN14a	Soil/Sediment	Soil			72.83
AGR0001	Streptomyces	auratus	AGR0001	Soil/Sediment	Soil			71.43
ATCC10712	Streptomyces	venezuelae	ATCC 10712	Soil/Sediment	Soil			72.46
ATCC10970	Streptomyces	rimosus	ATCC 10970	Unknown	Unknown			71.89
ATCC19807	Streptomyces	hiroshimensis	ATCC 19807	Soil/Sediment	Soil	SAIP	SAIP-1.4	72.27	72.13
ATCC25498	Streptomyces	sparsogenes	ATCC 25498	Unknown	Unknown			72.36
ATCC29083	Streptomyces	sviceus	ATCC29083	Soil/Sediment	Soil			68.51
ATCC53653	Streptomyces	himastatinicus	ATCC 53653	Unknown	Unknown			67.58
B8	Streptomyces	sp.	B8	Insect	Honeybee			71.91
BCW1	Streptomyces	bingchenggensis	BCW-1	Unknown	Unknown			70.75
BRA2	Streptomyces	sp.	BR A2	Plant	Flower			71.82
C2	Streptomyces	sp.	C2	Insect	Honeybee			72.91
C9	Streptomyces	sp.	C9	Insect	Honeybee			73.42
CMA1322	Streptomyces	caatingaensis	CMAA 1322	Soil/Sediment	Soil			73.26
D11	Streptomyces	sp.	D11	Insect	Honeybee			71.03
D3	Streptomyces	sp.	D3	Insect	Honeybee			70.41
D5	Streptomyces	sp.	D5	Insect	Honeybee			71.22
DLA1	Streptomyces	sp.	DL A1	Plant	Flower			72.17
DLB1	Streptomyces	sp.	DL B1	Plant	Flower			71.85
DSM40041	Streptomyces	platensis	DSM 40041	Soil/Sediment	Soil			71.17
DSM40104	Streptomyces	sulphureus	DSM 40104	Unknown	Unknown			71.67
DSM41686	Streptomyces	vitaminophila	DSM 41686	Soil/Sediment	Soil			72.03
DSM46488	Streptomyces	cattleya	DSM 46488	Soil/Sediment	Soil			73.01
Dv43	Streptomyces	sp.	Dv43	Insect	Red Turpenine Beetle			70.56
E12	Streptomyces	sp.	E12	Insect	Honeybee			70.85
F6	Streptomyces	sp.	F6	Insect	Honeybee			71.72
F7	Streptomyces	sp.	F7	Insect	Honeybee			71.9
FF432	Streptomyces	sp.	FF432	Unknown	Unknown			71.11
FxanaC1	Streptomyces	sp.	FxanaC1	Unknown	Unknown			71.12
HPH0547	Streptomyces	sp.	HPH0547	Soil/Sediment	Marine Sediment			72.09
J1074	Streptomyces	albidoflavus	J1074	Soil/Sediment	Soil			73.32
J35	Streptomyces	reticulum	J-35	Unknown	Unknown	SAIP	SAIP-5.4	71.54	71.1
jys28	Streptomyces	piniterrae	jys28	Plant	Rhizosphere of Pinus yunnanensis	Pin	Pin	70.61	64.57
KCTC29202	Streptomyces	klenkii	KCTC 29202	Soil/Sediment	Marine Sediment	SAIP	SAIP-1.1	72.37	71.87
KLMMK	Streptomyces	sp.	KLMMK	Soil/Sediment	Soil	SAIP	SAIP-4.6	71.96	72.08
KM6054	Kitasatospora	setae	KM-6054	Soil/Sediment	Soil			74.2
MBT76	Streptomyces	roseifaciens	MBT76	Soil/Sediment	Soil	SAIP	SAIP-4.1	72.17	71.79
MDJK11	Streptomyces	albireticuli	MDJK11	Soil/Sediment	Soil			72.82
Mg1	Streptomyces	sp.	Mg1	Soil/Sediment	Soil			72.26
MUM178J	Streptomyces	sp.	MUM 178J	Soil/Sediment	Soil	Mum	Mum	71.31	66.79
NBRC13350	Streptomyces	griseus	NBRC 13350	Soil/Sediment	Soil			72.23
NBRC13819	Streptomyces	mobaraensis	NBRC 13819	Soil/Sediment	Soil			73.27
NBRC14893	Streptomyces	avermitilis	NBRC 14893	Soil/Sediment	Soil			70.7
NPDC001262	Streptomyces	sp.	NPDC 001262	Unknown	Unknown	SAIP	SAIP-5.2	71.58	71.05
NPDC001404	Streptomyces	sp.	NPDC 001404	Unknown	Unknown	SAIP	SAIP-5.3	71.35	70.92
NPDC001590	Streptomyces	nondiastaticus	NPDC 001590	Unknown	Unknown	SAIP	SAIP-3.3	72.66	71.43
NPDC001608	Streptomyces	klenkii	NPDC 001608	Unknown	Unknown	SAIP	SAIP-1.5	70.83	72.25
NPDC001650	Streptomyces	nondiastaticus	NPDC 001650	Unknown	Unknown	SAIP	SAIP-3.3	72.66	71.43
NPDC001805	Streptomyces	nondiastaticus	NPDC 001805	Unknown	Unknown	SAIP	SAIP-3.3	72.66	71.43
NPDC002536	Streptomyces	sp.	NPDC 002536	Unknown	Unknown	SAIP	SAIP-5.1	71.59	70.72
NPDC006652	Streptomyces	klenkii	NPDC 006652	Soil/Sediment		SAIP	SAIP-7.1	72.31	72.34
NPDC017902	Streptomyces	roseoverticillatus	NPDC 017902	Unknown	Unknown	SAIP	SAIP-2.1	72.44	72
NPDC020012	Streptomyces	roseifaciens	NPDC 020012	Unknown	Unknown	SAIP	SAIP-4.4	72.48	72.05
NPDC020024	Streptomyces	roseifaciens	NPDC 020024	Unknown	Unknown	SAIP	SAIP-4.5	72.54	72.31
NPDC020873	Streptomyces	klenkii	NPDC 020873	Unknown	Unknown	SAIP	SAIP-1.3	72.26	72
NPDC045597	Streptomyces	sp.	NPDC 045597	Unknown	Unknown	SAIP	SAIP-8.1	72.71	72.07
NPDC048749	Streptomyces	roseoverticillatus	NPDC 048749	Unknown	Unknown	SAIP	SAIP-6.1	72.37	72.27
NPDC049569	Streptomyces	klenkii	NPDC 049569	Unknown	Unknown	SAIP	SAIP-1.7	72.21	71.91
NPDC052563	Streptomyces	nondiastaticus	NPDC 052563	Unknown	Unknown	SAIP	SAIP-3.2	72.64	71.62
NPDC053791	Streptomyces	roseoverticillatus	NPDC 053791	Unknown	Unknown	SAIP	SAIP-6.2	72.31	72.39
NPDC056494	Streptomyces	roseifaciens	NPDC 056494	Unknown	Unknown	SAIP	SAIP-4.3	72.39	72.05
NRRL2666	Streptomyces	decoyicus	NRRL 2666	Soil/Sediment	Soil			70.97
NRRL5491	Streptomyces	rapamycinicus	NRRL 5491	Soil/Sediment	Soil			71.04
NRRL8057	Streptomyces	cattleya	NRRL8057	Soil/Sediment	Soil			73.01
NRRLB1670	Streptomyces	albireticuli	NRRL B-1670	Soil/Sediment	Soil	Alb	Alb	72.42	52.43
NRRLB1677	Streptomyces	sp.	NRRL B-1677	Unknown	Unknown	SAIP	SAIP-1.2	72.3	71.93
NRRLB1823	Streptomyces	hiroshimensis	NRRL B-1823	Soil/Sediment	Soil			72.04
NRRLB2342	Streptomyces	catenulae	NRRL B-2342	Unknown	Unknown			72.97
NRRLB24309	Streptomyces	monomycini	NRRL B-24309	Unknown	Unknown			71.01
NRRLB3500	Streptomyces	roseoverticillatus	NRRL B-3500	Soil/Sediment	Soil	SAIP	SAIP-2.1	72.3	72
NRRLB3589	Streptomyces	varsoviensis	NRRL B-3589	Soil/Sediment	Soil			72.4
NRRLB5484	Streptomyces	hiroshimensis	NRRL B-5484	Soil/Sediment	Soil			72.06
NRRLISP5002	Streptomyces	chattanoogensis	NRRL ISP-5002	Soil/Sediment	Soil			70.89
NRRLISP5086	Streptomyces	fervens	NRRL ISP-5086	Soil/Sediment	Soil			72.15
NRRLISP5260	Streptomyces	rimosus subsp. rimosus	NRRL ISP-5260	Soil/Sediment	Soil			71.94
NRRLISP5272	Streptomyces	biverticillatus	NRRL ISP-5272	Soil/Sediment	Soil	SAIP	SAIP-7.1	72.54	72.38
NRRLISP5346	Streptomyces	varsoviensis	NRRL ISP-5346	Soil/Sediment	Soil			72.4
NRRLISP5461	Streptomyces	lydicus	NRRL ISP-5461	Soil/Sediment	Soil			72.05
NRRLISP5594	Streptomyces	ochraceiscleroticus	NRRL ISP-5594	Unknown	Unknown			71.37
NRRLISP5597	Streptomyces	violens	NRRL ISP-5597	Soil/Sediment	Soil			71.41
SCA217	Streptomyces	sp.	SCA2-17	Soil/Sediment	Rhizosphere	SAIP	SAIP-1.8	72.25	71.99
SceaMPe96	Streptomyces	sp.	SceaMP-e96	Unknown	Unknown			70.82
SID3343	Streptomyces	sp.	SID3343	Insect	Dragonfly			70.47
SID4948	Streptomyces	sp.	SID4948	Insect	Red Turpenine Beetle			71.42
SID4951	Streptomyces	sp.	SID4951	Insect	Mud Dauber Wasp			70.82
SID5468	Streptomyces	sp.	SID5468	Unknown	Unknown			72.94
SID5471	Streptomyces	sp.	SID5471	Unknown	Unknown			71.88
SID5474	Streptomyces	sp.	SID5474	Unknown	Unknown			70.92
SID5475	Streptomyces	sp.	SID5475	Unknown	Unknown			72.5
SID59	Streptomyces	sp.	SID59	Plant	Ant Plant			71.84
SID7805	Streptomyces	sp.	SID7805	Unknown	Unknown			71.68
SID7827	Streptomyces	sp.	SID7827	Lichen	Lichen			74.2
SID8354	Streptomyces	sp.	SID8354	Insect	Fungus Growing Termite			71.86
SID8361	Streptomyces	sp.	SID8361	Insect	Termite			70.94
SID8375	Streptomyces	sp.	SID8375	Plant	Flower			71.12
SID8377	Streptomyces	sp.	SID8377	Plant	Flower			72.29
SID8382	Streptomyces	sp.	SID8382	Insect	Termite			70.91
SID8383	Streptomyces	sp.	SID8383	Insect	Hymenoptera			73.95
SID866	Streptomyces	sp.	SID866	Insect	Honeybee			70.95
SWB7	Streptomyces	sp.	SW B7	Plant	Flower			71.85
SWD3	Streptomyces	sp.	SWD3	Plant	Flower			71.89
T963	Streptomyces	sp.	T963	Insect	Beetle			72.43
TBG75A20	Streptosporangium	nondiastaticum	TBG75A20	Soil/Sediment	Soil	SAIP	SAIP-3.1	72.49	71.56
TLI053	Streptomyces	sp.	Unknown	Unknown	Unknown	Tli	Tli	73.63	61.26
VNUA116	Streptomyces	sp.	VNUA116	Soil/Sediment	Soil	SAIP	SAIP-3.3	72.5	71.35
