# Supplementary material for: Streptomyces produce a diphtheria toxin-like exotoxin that targets insects
Source: Nat Microbiol. 2026 Apr 30;11(5):1271–85. doi: 10.1038/s41564-026-02315-5 (PMC13171429; doi:10.1038/s41564-026-02315-5)
Supplement: Supplementary file 8 — Experimental information for Fig. 4. [file 41564_2026_2315_MOESM8_ESM.xlsx]

## Sheet: Figure 4b
	time (h)	death ratio (%)
		SAIP1.1 feeding ( female)	SAIP1.1 feeding (male)	H2O feeding (female)	H2O feeding (male)
	1	100	100	100	100
	2	91.66	92	91.66	96
	3	87.5	88	91.66	96
	4	83.33	84	91.66	96
	5	83.33	60	91.66	96
	6	83.33	40	87.5	92
	7	70.83	32	87.5	92
	8	58.33		87.5
	10	29.16		87.5

## Sheet: Figure 4e
		no toxin (%)			500pm SAIP1.1 (%)
	CTRL	3.125	0	3.63636	95.7447	97.7778	94
	flower RNAi	3.84615	11.5385	0	14.2857	7.40741	17.6471

## Sheet: Figure 4f
	SAIP1.1+E.coli			PBS+E.coli			SAIP1.1+PBS
	dead fly number	total fly number	dead Ratio （%）	dead fly number	total fly number	dead Ratio （%）	dead fly number	total fly number	dead Ratio （%）
	22	51	43.1373	0	27	0	0	32	0
	15	28	53.5714	2	32	6.25	0	24	0
	18	38	47.3684	0	28	0	2	21	9.52381

## Sheet: Figure 4g
		ATCC 19807 (death ratio %)							SID4920 (death ratio %)						CLI004969 (death ratio %)
	time (h)	20000 CFU	10000 CFU	5000 CFU	2500 CFU	1250 CFU		time (h)	24000 CFU	6000 CFU	3000 CFU	1500 CFU		time (h)	60000 CFU	15000 CFU	7500 CFU
	0	100	100	100	100	100		0	100	100	100	100		0	100	100	100
	19	57	80	88	100	100		17	100	97	97	100		19	100	100	100
	20	47	77	88	97	97		18	100	97	97	100		20	100	100	100
	21	47	70	86	93	97		21	100	97	97	100		21	100	100	100
	23	33	67	86	93	97		24	100	97	97	100		23	100	100	97
	25	23	60	80	90	93		41	100	97	97	100		27	100	100	97
	26	17	60	77	90	93		64	100	97	97	100		52	100	100	97
	30	7	47	74	90	87								66	100	100	97
	32	0	40	71	83	87
	48	0	0	20	43	53
	51	0	0	11	30	33

## Sheet: Figure 4h
	Control
	the weight at the start of incubation	the weight at the end of incubation	% of start weight left
	0.653	0.469	71.8224
	1.043	0.721	69.1275
	0.701	0.292	41.6548
	0.735	0.382	51.9728
	NRRL B-3500
	the weight at the start of incubation	the weight at the end of incubation	% of start weight left
	1.368	0.502	36.6959
	0.785	0.302	38.4713
	1.133	0.422	37.2462
	0.626	0.239	38.1789
